# Supplementary material for: Health workforce capacity of intensive care units in the Eastern Mediterranean Region
Source: PLoS One. 2023 Jun 16;18(6):e0286980. doi: 10.1371/journal.pone.0286980 (PMC10275434; doi:10.1371/journal.pone.0286980)
Supplement: S1 Data — (XLSX) [file pone.0286980.s002.xlsx]

## Sheet: Data extraction chart
No.	Document/publication type	Title	Date of publication	publishing journal/organization	Name of author/s	Affliated institue	Other collaborating institutes/organization	Country	Type of study	Setting	Thematic area	Aim/objective of study	Design/Methodology	Results/findings	Aspects of HWF related ICU capacity/performance/outcomes	Limitations	Conclusion
1	JA	Critical Care Nurses’ Knowledge and Practice Regarding Administration of Total Parenteral Nutrition at Critical Care Areas in Egypt	2014	Journal of Biology, Agriculture and Healthcare	Entsar Kamel Mohammed1 Amal Said Taha	Faculty of Nursing , Menofyia University and Benha University		Egypt	descriptive exploratory design/cross sectional	The study was carried out at different Critical Care units at Menofiya and Benha University Hospitals, in Egypt.	Training and competency	to assess critical care nurses ' knowledge and practices regarding total parenteral nutrition	(knowledge and practice questionnaire tools)	more than half (52.5% & 53.75%,respectively) of the studied sample had unsatisfactory knowledge and practice level.	The investigator interpreted the rationale of lack of nurses practice pertinent to TPN administration to lack of any previous training about how to administer total parentral nutrition and related precautions especially to critically ill patients in the critical care areas. As well as nurses at the critical care department at Menofyia and Benha University hospital had no available written protoco…	The sample size was restricted due to administrative constraints. This study was limited to the staff nurses working in previously determined settings.	The nurses' knowledge and practices regarding total parentral nutrition at the critical care department were not enough with some unsafe practices. There was a lack of educational materials, policies and protocol about parenteral nutrition in the critical care department. As well as a significant correlation were existed between age , years of experience in nursing ,work area and their level of k…
2	JA	Active learning versus lecture-based approaches in occupational training programs of intensive care nursing staff at Al-Ahrar Hospital, Zagazig City, Egypt	2014	Gaziantep Medical Journal	Mohamed Magdy Nasef1, Ihab Mohammadi El-Tayeb1, Rehab Abdel Mawgoud Hammam1, Dalia Abdallah El-Shafei1	Department of Community, Environment and Occupational Medicine, Faculty of Medicine, Zagazig University, Zagazig, Egypt		Egypt	A biphasic study, Cross-sectional study	Al-Ahrar hospital, Zagazig city	Training	(1) Identify and assess OHS hazards for Intensive Care Unit (ICU) nurses. (2) Prioritize OHS hazards. (3) Implement different intervention training methods for ICU nurses for highly prioritized hazards. (4) Compare the effect of active training methods versus conventional training methods on ICU nurses’ knowledge and attitude.	First phase: Cross-sectional study was carried out with 60 nurses to evaluate their job hazards. Second phase: Interventional study; an OHS training program was conducted for 48 nurses.	The improvement of knowledge and attitude was significantly higher among PBL group than CLL group in both post-test (P<0.05) and follow-up test (P<0.01). There was statistical significant difference between both groups of PBL and CLL in there evaluation of the training method (P<0.05). There is a clear need for changes in the OHS training strategies to be more interactive and collaborative	The improvement of knowledge and attitude was significantly higher among PBL group than CLL group in both post-test and FU test. There was a clear indication that there is a need for changes in the OHS training strategies, without abandoning the traditional methods. In the light of this study, it is recommended to change training strategies to more interactive and collaborative types according to…	Some participants refuse to complete participation in the study. Long time was spent to convince the respondents to fill the sheets without any missing data.	In the light of this study, it is recommended to change training strategies to more interactive and collaborative types according to the reception of the trainees at the time. OHS training programs should be tailored according to priority of need assessment of the trainees and risk assessment.
3	JA	Assessment of patient safety culture perception among healthcare workers in intensive care units of Alexandria Main University Hospital, Egypt	2020	Alexandria Journal of Medicine	Eman Samy Ibrahim Foda, Aida Mohey Mohamed Ali,Ahmed Moustafa El-Menshawy &Heba Mahmoud Taha Elweshahi	Community Medicine Department, Faculty of Medicine, Alexandria University Egypt		Egypt	cross-sectional study	Intensive Care Units (ICUs) at Alexandria Main University Hospital (AMUH)	knowledge/competency	This study attempted to assess the patient safety culture in Intensive Care Units (ICUs) at Alexandria Main University Hospital (AMUH) from the point of view of physicians and nurses.	participants were interviewed using the Hospital Patient Safety Scale, customized by the Agency for Healthcare Research and Quality (AHRQ).		Patient harm owed to adverse events (AEs) is one of the top ten reasons of mortality and incapacity across the universe. All PSC aspects need improvement starting with regular assessment of PSC along with continuous monitoring and increasing the healthcare providers’ awareness of demanded PSC. Training paramedical students on skills supporting PSC is strongly recommended. In the present investiga…	convenience sampling low response rate	The current study shows that the grade of PS is generally low at AMUH ICUs. Training paramedical students on skills supporting PSC is strongly recommended. Usage of proactive risk management that focus on the errors in the system or process, rather than individual’s fault. It is also, recommended to generate an internet-based AEs reporting system available all day long that permits the healthcare…
4	JA	Oncology Critical Care Nurse's Knowledge about Insertion, Care and Complications of Venous Port Catheters in Egypt	2017	Advanced Practices in Nursing	Khalil NS1*, Youssef W1 , Shalaby LM2 and Moustafa Z2	Critical Care and Emergency Nursing, Faculty of Nursing Cairo University, Egypt 2Children’s Cancer Hospital, Egypt		Egypt	cross-sectional study	non-governmental pediatric oncology hospital in Egypt	Training/knowledge	assess Oncology Critical Care Nurse's Knowledge about insertion, Care and Complications of Venous Port Catheters in Egypt	Each potential nurse was contacted and interviewed for 45-60 minutes to fill out the background data sheet and the knowledge questionnaire pertinent to port-a-cath.	majority of the oncology nurses had got satisfactory level and there was significant correlation between the nurses' knowledge level and their demographic characteristics except their gender	periodic consideration of in-service training programs regarding port-a-cath implantation care according to the updated standards and guidelines.		In this study, 62% of oncology nurses received in-service training courses about the implantable port catheter. Also, it revealed two thirds of the studied subjects (69%) have got satisfactory knowledge level. Moreover, it showed high significant differences among the oncology nurses level of knowledge by their age and educational qualifications and total knowledge scores nurses' years of experie…
5	JA	Awareness of obstructive sleep apnea among critical care physicians in Sharkia Governorate, Egypt	2020	The Egyptian Journal of Bronchology	Sameh Embarak, Lamiaa G. Zake, W. Abd-El-Azem & Ashraf E. Sileem			Egypt	descriptive cross-sectional survey study	Sharkia Governorate	knowledge/competency	to assess the knowledge and attitude of Sharkia Governorate critical care physicians regarding OSA using a standardized validated questionnaire.	the OSA knowledge and attitude questionnaire (OSAKA questionnaire), is a self-administrated questionnaire	Results of the present work found a highly significant positive correlation between OSA knowledge and attitude scores among Sharkia Governorate Critical Care physicians. This reflects that physicians with a better knowledge and understanding of OSA and its related health problems are more confident in selecting the safest and the most appropriate strategies for its management.	The level of knowledge of OSA among Sharkia Governorate critical care physicians was far from optimal whereas the attitude regarding OSA was acceptable.		Despite OSA is an important clinical condition, the level of confidence in identification and management is still low particularly in developing countries [13] where they do not routinely engage in postgraduate training programs and the level of physicians’ knowledge is affected by their quality in practice after graduation. leep medicine topics should be incorporated into the undergraduate medic…
6	JA	Critical care nurses' use of non-pharmacological pain management methods in Egypt	2018	Applied Nursing Research	Nahla ShaabanKhalil	Critical Care and Emergency Nursing, Faculty of Nursing, Cairo University, Egypt		Egypt	cross-sectional study	three intensive care units at Al Manial university Hospital, Egyp	performance	To examine Critical Care Nurses' Practices of Non-pharmacological Pain Management Interventions in Egypt.	Descriptive exploratory design	The non-pharmacological methods used by few nurses were putting the patient in comfortable position, communication with the patients and their families and using comfort devices. the barriers that hindered non-pharmacological pain practices from being used by nurses were lack of nurses' knowledge, lack of time, nurses' workload and patients' instability.	Lack of knowledge, nurses' workload, lack of time were the main hinders for not utilizing non-pharmacological approaches. continuing education is needed to eliminate some of these perceived barriers. Moreover, theoretical and practical non-pharmacological pain management interventions should be incorporated in nursing curricula.		Most of the critical care nurses didn't apply non-pharmacological pain interventions practices with their patients in pain no significant correlations were found between nurse' application of non-pharmacological pain measures and either educational level and work area.
7	JA	Organizational Commitment and Job Performance among Critical Care Nurses at Zagazig University Hospitals, Egyp	2019	International Journal of Novel Research in Healthcare and Nursing	Hosnia Abd-Elmoniem Amer, 2Khadra Mohammed Atiea	, Faculty of Nursing, Zagazig University, Egypt.		Egypt	cross-sectional study	Zagazig University Hospitals	job performance	To identify the relationship between organizational commitment and Job Performance of critical care nurses at Zagazig University Hospitals	A descriptive correlation research design was used and then a correlation study was conducted to test if a significant relationship presents between organizational commitment and job performance	The study indicated that the organizational commitment level reveals that, half (50%) of critical care nurses had a moderate level of commitment, while, 7.3% had a high level of commitment. Although, the job performance level was slightly more than half (54.5 %) had unsatisfactory job performance level	there was a highly positive correlation between organizational commitment and job performance among critical care nurses at Zagazig University Hospitals. Recommendation: It is recommended that: in order to improve affective commitment, and nurse's performance the hospitals need to provide support to their nurses and take a strong action to progress a nurses' performance. 1 .in order to enhance nu…		continuance commitment was the highest mean score (25.3636±5.11290) of all dimension measuring commitment among the studied nurses with the percentage of (63.25%). While Affective Commitment was the lowest mean score (19.6545±5.89579) with the percentage of (54.28%). positive statistical relationship between the total performance and continuance and normative commitment. While the negative statis…
8	JA	Turnover intention among intensive care unit nurses in Alexandria, Egypt	2015	J Egypt Public Health Assoc	Rasha Mosallam 1, Samer Hamidi, Manal Elrefaay			Egypt	cross-sectional study	Alexandria, Egypt.	working conditions/environment	This cross-sectional study explored the relationship of demographic and work-related factors, burnout, conflict management and relationship between nurses and physicians on turnover intentions among ICU nurses in eight major hospitals in Alexandria, Egypt	a 47-item Likert scale questionnaire was administered	ICU nurses exhibited a mean score for turnover intention of 3.23 (mean score percentage 65.0%). There was a moderately positive statistically significant correlation between turnover intention and emotional exhaustion (r=0.29, P<0.05), nurse-physician communication (r=0.25, P<0.05), and age (r=0.21, P<0.05). The predicting factors for turnover intention were emotional exhaustion and age.	Quite a hight intention of turnover in ICU nurses due to emotional exhaustion, workload, burnout, physician communication		Nurses turnover intention at the ICU of the selected hospitals is high and is significantly associated with nurses' emotional exhaustion, poor nurse-physician communication, and nurses age.
9	EDITORIAL	Critical Care Medicine in Egypt: Problems & Challenges	2015	The Egyptian Journal of Critical Care Medicine	M. Sherif Mokhtar MD	Professor of Cardiology, Professor of Critical Care, Cairo University, Egypt		Egypt	editorial	Egypt	Staffing, training, working conditions	offer opinion on the problems and challenges in critical care medicine in Egypt	editorial	Problems particular to Egypt: Misconception of the purpose of ICU, high bed occupance rate, question of cost-effectiveness, overlap with emergency or acute medicine, need for closed vs open ICUs.	Nursing shortage, majority of ICUs are run by critical care physicians unlike previously run by anesthesiologists, need for specialized training for intesivists, need for research in critical care medicien, staff facing burnout
10	JA	Prevalence, associated factors, and consequences of burnout among ICU healthcare workers: an Egyptian experience	2019	The Egyptian Journal of Chest Diseases and Tubeculosis	Ahmad Abbas1, Asmaa Ali2, Shereen M Bahgat3, Waheed Shouman1	Zagazig University, Zagazig, Egypt MOH		Egypt	cross-sectional study	ICU in Egypt	working conditions	The aim was to detect the prevalence of burnout syndrome (BO) among ICU health care workers in Canal health sector and to clarify its determinants and consequences.	Burnout was assessed using the Maslach burnout inventory and its subscales.	68.2% of the study participants reported having a moderate level of burnout, with significant difference between physicians and nurses. More than half of the nurses had high emotional exhaustion compared with 38.8% of physicians. For the depersonalization subscale, 59.8% of nurses had higher scores compared with 70.1% of physicians (P<0.001). Approximately half the physicians experienced highly r…	Approximately one-quarter of nurses and physicians have high levels of BO syndrome. Being resident, sleep deprivation, and lack of appreciation were significant predictors of BO. Effect of burnout syndrome on health care worker and patient Nearly one-third of our participants were not sticking to infection control measures and reported faulty cannulation. More than two-thirds of them treated the …	It should be noted that several limitations exist concerning our results. The nature of the study (cross-sectional study) and the subjectivity of perception could have affected the evaluation of Maslach burnout inventory dimensions and could cause heterogeneity among studies. Additional investigations must be conducted to standardize the instrument used to assess BO. Future comparative studied on…	Approximately one-quarter of nurses and physicians have high levels of BO syndrome. Being resident, sleep deprivation, and lack of appreciation were significant predictors of BO. A longitudinal study is recommended to elucidate the incriminating causes of BO. There should be pre-employment health education programs for prevention of BO and periodic screening for early detection and management of …
11	JA	Identifying the needs of critical and acute cardiac care nurses within the first two years of practice in Egypt using a nominal group technique	2018	Nurse Education in Practice	Linda L.GormanaJoan R.S.McDowell	Gouna Technical Nursing Institute, El Gouna, Hurghada, Red Sea, Egypt College of Medical, Veterinary & Life Sciences, School of Medicine, Nursing and Health Care, University of Glasgow		Egypt	qualitative	Egypt	working conditions	To identify important professional needs of new graduate nurses working in an acute cardiac setting in Egypt during the first two years of practice and differences between their perceived most important needs.	qualitative descriptive exploratory design	These items were ranked and rated as important by subjects: 1) education, training and continued professional development; 2) professional standards; 3) supportive clinical practice environment; 4) manageable work patterns, and 5) organisational structure.	Nursing in Egypt faces many challenges and working conditions in health care settings are generally poor. Little is known about the needs of new nurses transitioning in Egypt. Nurses transitioning within the first two years of practice in Egypt have important professional needs. New nurses require formal support strategies to help them develop their role. These support strategies should extend in…	There are some limitations with this study. This paper reports needs of NGNs from one hospital in Egypt and may not necessarily be transferable to a broader population. Nonetheless, the similarity of the findings from this study and the international literature, as well as the fact that the five themes were prioritised by both groups (Table 2), implies that the needs identified are important to N…
12	JA	Factors Affecting Nurses' Performance toward Central Line Associated Blood Stream Infection in Critical Care Units	2020	Egyptian Journal of Healthcare	NesmaYousef Said, SaharYassien, Dalia Ali Ameen	Medical Surgical Nursing department-Faculty of Nursing-Ain Shams University		Egypt	cross-sectional study	intensive care units of Ain Shams University Hospital.	competency	1- Assess the nurses' performance regarding central line associated bloodstream infection in critical care units. 2- Assess the factors that affecting central line associated bloodstream infection in critical care units.	descriptive exploratory research design was utilized	Around (92%) of the studied sample had unsatisfactory knowledge level, the great majority (91%) of the studied sample had unsatisfactory practice level.	Central venous catheter insertion is not a benign procedure. It is a potentially harmful one, if it is not performed correctly, it might result in life threatening complications. Nurses' performance affected by the availability of all required equipment for caring of central venous catheter, presence of infection control strategies at the work setting, and continues training a significant statist…		In spite of having vital role in assessment and management of critically ill patients, critical care nurses in the current study had unsatisfactory knowledge, practice and attitude regarding CLABSIs, and there are many factors affect their performance, factors related to setting, factors related to patient and factors related to nurses updating knowledge and practices of ICU nurses through carryi…
13	JA	Challenges and work crisis facing critical care nurses	2017	Egyptian Nursing Journal	Ghada S.K Mahran1, Asmaa A.M Taher1, Nadia M.A Saleh	Faculty of Nursing, Sohag University, Sohag, Egypt		Egypt	cross-sectional study	Trauma ICU, ICC unit, and general ICU at Assiut University Hospital.	working conditions, environment,	to assess the challenges and work crisis facing critical care nurses.	descriptive, exploratory, qualitative research design was used	88.88% of them reported large number of patients in ICUs, 82.22% reported increase in workload and increased numbers of night shifts. 97.8% fear of the possibility of infection from patients and 73.3%, have conflict between nurses and doctors. (84.5%) recorded working atmosphere filled with tension and stress. (93.3%) have sense of responsibility for some of the equipment and materials, and some …	The most common challenges and crisis facing critical care nurses were large number of patients in ICUs, work overload, fear of the possibility of infection from patients, working atmosphere filled with tension and stress, limited exposure means toward family life owing to choosing the profession of nursing, stability in family life disorder because of increased working hours and long shift, and …		88.88% of them reported large number of patients in ICUs, 82.22% reported increase in workload and increased numbers of night shifts. 97.8% fear of the possibility of infection from patients and 73.3%, have conflict between nurses and doctors. (84.5%) recorded working atmosphere filled with tension and stress. (93.3%) have sense of responsibility for some of the equipment and materials, and some …
14	JA	Compliance of Nurses and Hospitals With Ventilator-Associated Pneumonia Prevention Guidelines: A Middle Eastern Survey	2018	Journal of Nursing Care Quality	Sami M Aloush 1, Fadia A Abdelkader, Khaled Al-Sayaghi,	Al al-Bayt University School of Nursing, Mafraq, Jordan (Drs Aloush, Tawalbeh, Suliman, Al Bashtawy, and Shaban), Mansoura University School of Nursing, Mansoura, Egypt (Dr Abdelkader); and Taibah University School of Nursing, Madinah, Saudi Arabia (Dr Al-Sayaghi)		Jordan, Egypt, Saudi Arabai	cross-sectional study	Jordan, Egypt, Saudi Arabia	performance	To evaluate nurses' and hospitals' compliance with VAP prevention guidelines, the factors that affect their level of compliance, and barriers to compliance.		The results show that both nurses and hospitals have insufficient compliance. Previous education, experience, and academic degree were all found to affect nurses' compliance.	Nurses compliance to guidelines is insufficient and level education and experience have an affect on that		Nurses are not compliant with important ICU procedures and this is affected by previous education and experience.
15		Effect of Nursing Educational Guidelines about pulse oximetry on Critical Care Nurses’ Knowledge at a Selected University Hospital in Egypt	2019	International Journal of Novel Research in Healthcare and Nursing	Fatma Shoeib Ali, 2Yousreia Abd-Elsalam Seloma	Faculty of Nursing -Cairo University		Egypt	quasi-experimental	ICU affiliated with Cairo university, Cairo	compliance, training	to evaluate the extent of current critical care nurses' knowledge about pulse oximetry and (2) to evaluate the effect of nursing educational guidelines about pulse oximetry on critical care nurses' knowledge. Research	quasi-experimental design	knowledge score increased significantly after submission of the educational guidelines from	implementation of focused formal short training programs to educate all health staff members regarding the principles behind, and correct clinical application of pulse oximetry, with periodic knowledge assessments. The majority of participants were females. This high proportion of female nurses was most probably attributed to the fact that the study of BSN in the Egyptian universities was exclusi…		This educational guidelines improved critical care nurses’ knowledge about pulse oximetry monitoring. Recommendations:
16	JA	An Overview of Afghan National Army Critical Care Capabilities	2011	MILITARY MEDICINE	LCDR Andrew H. Lin , MC USN (FS) * ; CDR Dennis E. Glover , NC USN † ; CDR Joseph S. Myers Jr., MSC USN			Afghanistan	cross-sectional study	Afghanistan	facility/staffing	To describes the current critical care capabilities of the Afghan National Army, which was supported by embedded medical mentors to help build up Afghanistan’s medical infrastructure after the fall of the Taliban.	review	From October 2008 through November 2009, the continued development of ANA Intensive Care Unit capabilities has decreased mortality from 26.3% to 5.1% despite an increase in admissions from 19 to 78 per month.	2011: Four medical students, handpicked from the Kabul Medical University (KMU) class of 2009, were trained to become the first dedicated ANA critical care physicians in Afghanistan at one regional venue, over 60 physicians from throughout the community attended. These physicians are now the crux of the critical care staff at NMH. As one of the main training hospitals for KMU, NMH has now establi…	One of the limitations of this study include seeing if the Afghans would be able to maintain this mortality rate even after the departure of the mentoring teams	Signifi cant progress was made in the critical care capabilities of the ANA critical care physicians. The medical mentoring mission is an effective weapon in building the health care capacity of the ANA medical system.
17	JA	Establishing a 130-Bed Field Intensive Care Unit to Prepare for COVID-19 in 7 Days in Bahrain Military Hospital	2020	Disaster Med Public Health Prep	Nayef A. Louri, Jalal Abdulla Alkhan, Hayyan Hamad Isa	Bahrain Defence Force Royal Medical Services, Military Hospital		Bahrain	article report	Bahrain	Establishment of FICU	This study will discuss the step-by-step approach of setting up the FICU facility with the available resources within 7 d. The objective of this study is to enable the replication of this model of emergency infrastructure preparedness plan to treat COVID-19 patients.	report	As of April 1, 2020, ICU facilities available in 4 government hospitals in Bahrain sum up to 161 ventilator-equipped beds (VEB) with an estimated 60% occupancy rate for normal medical intensive care requirement. In March 2020, BNTF took up the initiative to establish 4 field intensive care units (FICU) with additional 500 ICU beds for the outbreak. The	the hospital had established a large state-of-the-art medical training center to provide professional training and certify the skills of medical professionals using the latest sim- ulation-based training modules and refresher courses. The trainers designed 6 COVID-19–specific training courses for nurses and doctors: (1) basic knowledge of ICU care for non-ICU physicians, (2) handling patients on …		The pandemic will change the design and function of hospitals in the future. Efficient use of the FICU will involve periodic escalation and de-escalation of critical care teams and equipment and reallocation to appropriate in-hospital locations. Planning and design of such a structure should also consider future use of the structure after the pandemic situation is over. The successful completion …
18	JA	Factors Influencing Job Satisfaction and Turnover Intention among Coronary Care Unit Nurses in Bahrain	2017	International Journal of Nursing & Clinical Practices	Zainab H. Ebrahim1 and Ali Ebrahim	Salmanya Medical Complex, Ministry of Health, Kingdom of Bahrain School of Nursing and Midwifery, Royal Collage of Surgeon, Ireland Bahrain		Bahrain	cross-sectional study	CCU Bahrain	working conditions	This study examined the factors that determine job satisfaction which are personal, environmental and organizational components and the relation of those factors on Coronary Care Unit nurses' intention to leave their working place. Methodology/	cross sectional, quantitative and correlation design was selected at a fixed point in time.self reported questionnaire McClosky Mueller Satisfaction Scale and Anticipated Turnover Scale.	The study finding showed an evidence of considerable highly negative relation between job satisfaction and turnover intention, which was manifested by 78.6% those nurses reporting to be dissatisfied or in neutral responds with their overall job. Moreover, 72.8% of nurses were more likely to hold an intention to leave working place. Only 21.4% of CCU nurses were satisfied with their working in CCU…	The findings showed CCU nurses were moderately satisfied with their ability to control over their work responsibilities which may lead to adverse patient outcomes and quality of nursing care. administration should consider adequate number of clerical and other supportive staff to carry out non nursing workload tasks. comptetitive pay rates and work conditions especially for nationals to reduce in…		The study findings suggested increase nurses' satisfaction through improving benefit package such as health insurance, retirement profits and salary is a key for possible strategy to decrease turnover intention among Coronary Care Unit nurses in Bahrain
19		Knowledge and Skills of Cardiopulmonary Resuscitation among Critical Care Nurses in Kuwaiti Hospitals	2021	American Journal of Nursing Research,	Norah Alnutaifi	Alrazi Hospital, Kuwait		Kuwait	cross-sectional study	CCU in Kuwat	competency	The purpose of this study was to identify the level of knowledge and skills about CPR and the factors influencing the level of CPR knowledge and skills among critical care nurses in Kuwait. Methods:	descriptive, cross-sectional, and correlational design	About 56.4% of the study participants passed the skills exam about CPR. However, only 15.7% passed the knowledge test about CPR. Better CPR Knowledge was associated with working in Hospital 2, receiving formal training in CPR, and being AHA certified. Better CPR skills was related to working in Hospital 2, male gender, experience in nursing, experience in travelling with patients for seeking trea…	overall critical care nurses had poor knowledge of all aspects of CPR. A total of 121 participants (59.3%) received formal training in CPR, 61 of them received the training since less than two years and 60 received the training since more than two years. In addition, 95 (46.6%) participants were certified by the AHA. adequate CPR knowledge and skills in critical nurses is essential and nurse admi…	Generalizability of findings may be limited due to study being conducted in two gov hospitals and convenience sampling.	Frequent education and training in CPR in the hospital and having CPR accreditation from AHA are required for critical care nurses in order to increase their ability to save the life of critically ill patients who are at risk for cardiac arrest
20	JA	Compassion Satisfaction, Burnout, and Secondary Traumatic Stress Among Critical Care Nurses in Iran	2019	Journal of Transcultural Nursing	Sedigheh Salimi, Vahid Pakpour, Azad Rahmani, Marian Wilson, Hossein Feizollahzadeh	Tabriz University		Iran	cross-sectional study	eight educational hospitals affiliated with University of Medical Sciences in Province, East Azarbayjan a north-western province of Iran	working conditions	to assess the prevalence of BO, STS, and CS among Iranian nurses working in critical care units. It also sought to determine the relationship between these concepts in order to provide validation for the ProQOL	descriptive, correlational, survey study	High risk levels of burnout and secondary traumatic stress existed among 42% and 96% of participants, respectively. Significant positive relationships were detected between burnout and secondary traumatic stress. An inverse relationship was detected between measures of compassion fatigue and compassion satisfaction.	a moderate or high level of STS for most of our respondents. with 37% of respondents scoring in the least favorable category for compassio satisfaction. high levels of CF with the majority of respondents scoring in the average or higher level of BO and STS. This high burden of CF is an important finding among critical care nurses because it can negatively affect the health of both professionals a…	only included nurses working in the critical care units of the selected units and the perspectives of nurses working in other hospitals, as well as nurse managers, were not considered	Iranian critical care nurses are at risk for burnout and secondary traumatic stress. Personal self-care and organizational wellness approaches that consider cultural norms should be designed to boost compassion satisfaction and reduce negative effects of stressful work environmen
21	JA	Challenges of postgraduate critical care nursing program in Iran	2016	Med J Islam Repub Iran.	Nahid Dehghan Nayeri, 1 Esmaeil Shariat,* 2 Zahra Tayebi, 3 and Majid Ghorbanzadeh	School of Nursing and Midwifery, Tehran University of Medical Sciences School of Nursing and Midwifery, Alborz University of Medical Sciences, Karaj, Iran School of Nursing, Baqiyatallah University of Medical Sciences, Tehran, Iran.		Iran	qualitative	tehran	training	This study aimed to assess the challenges of the critical care nursing program	in-depth semi-structured interviews. Graneheim and Lundman method was used for data analysis.	following domains were apparent from the interview of students: The vision of hope and illusion; shades of grey attitude; inefficient program and planning; inadequacy to run the program; and multiple outcomes: Far from the effectiveness. Overall findings indicated the necessity to review the curriculum and the way the program is implemented.	For the problems in current critical care nursing in Iran five categories were identified uncertain future and unclear career prospect.no practical difference between this specialized Master’s degree and the Bachelor’s degree in nursing, and regretted to have chosen this field, and they saw no opportunity to continue to the PhD degree in this specialization. emphasized the medical aspect rather t…		challenges were found in the design and implementation of the program. Moreover, the outcome revealed ineffectiveness and incompetency in critical care nursing trainees.
22	JA	Sources of Stress for Nurses in Neonatal Intensive Care Units of East Azerbaijan Province, Iran	2012	Journal of Caring Sciences	Leila Valizadeh1, Alireza Farnam2, Vahid Zamanzadeh1, Mostafa Bafandehzendeh	Faculty of Nursing and Midwifery, Tabriz University of Medical Sciences,		Iran	cross-sectional study	NICUs of East Azerbaijan Province, Iran	working conditions	the study aimed to determine stress levels related to care delivering in NICU from the viewpoint of nurses in NICUs of East Azerbaijan Province, Iran during 2011.	descreptive study self reported questionnaire	According to factor analysis, the stressors included environmental and nurse and human factors. Stress sources in total and separately in each category were reported as moderate. Therefore, human factors caused significantly higher levels of stress compared to environmental factors (p < 0.05).	Human factor stressors included (related to organization, other staff etc) health and safety risks, watching infants suffer, unorganized working shifts, not having access to physicians/residents in emergency cases, having responsibilities without enoug experience, not having enough time to finish all nursing tasks, getting critisim and blames from physicians, having more than standard responsibil…		Stressors involved in NICU nursing include environmental and human factors. Planning to remove or reduce their impact can improve the quality of nursing services in intensive care units and, thus, decrease the adverse effects of stress on workers.
23	JA	Pressure Injury Prevention: Knowledge and Attitudes of Iranian Intensive Care Nurses	2018	Advances in Skin and Wound Care	Tirgari, Batool, Mirshekari, Leili; Forouzi, Mansooreh Azzizadeh	Kerman University of Medical Sciences, Zahidan University of Medical Sciences		Iran	cross-sectional study	Zahedan University of Medical Sciences	knowledge	aimed to examine the knowledge and attitudes of intensive care nurses toward the prevention of pressure injury.			Pressure injury is the fourth most preventable medical error.Preventing pressure injury is a priority for nursing care18 and considered a key indicator of quality care This study revealed that Iranian ICU nurse knowledge about pressure injury prevention is inadequate. Other cited literature has also shown inadequate knowledge in Iran. The limited formal educational background and training of nurs…	small sample size, self report bias might have caused some overestimations and limited time	There was a significant association between knowledge and attitude. The more knowledge nurses had, the more favorable their attitudes toward pressure injury prevention.
24	JA	Factors Affecting Intensive Care Units Nursing Workload	2014	Iran red Crescent Medical Journal	Mohammadkarim Bahadori, Ramin Ravangard ; Mehdi Raadabadi, Mosavi ; Mohammad Gholami Fesharaki ; Fardin Mehrabian	Baqiyatallah University of Medical Sciences, Shiraz University of Medical Sciences, Kerman University of Medical Sciences, Iran University of Medical Sciences,		Iran	cross-sectional study	Tehran, Iran	working conditions	to determine the factors affecting nursing workload in the ICUs of the hospitals affiliated to Tehran University of Medical Science	analytical-descriptive study	The following factors among the structure, process and activity components had the greatest importance: lack of clear responsibilities and authorities and performing unnecessary tasks (by a coefficient of 0.709), mismatch between the capacity of wards and the number of patients (by a coefficient of 0.639), and helping the students and newly employed staf	among structure components, the lack of clear responsibilities and authorities and performing unnecessary tasks, lack of a trained team for transferring patients to other hospitals, and lots of various tasks as- signed to the nurses had the greatest effects on the nurs- es' workload. Among the factors of the process component, the mis- match between the capacity of wards and the number of patient…		The nursing workload is influenced by many factors. The clear responsibilities and authorities of nurses, patients' admission according to the capacity of wards, use of the new technologies and equipment, and providing basic training for new nurses can decrease the workload of nurses.
25	JA	Moral Distress and Self-efﬁcacy among Nurses Working in Critical Care Unit in Iran- An Analytical Study	2019	Journal of Clinical and Diagnostic Research	Mehdi Harorani, Mohamad Golitaleb, Fahimeh Davodabady, Sima Zahedi	Arak University of Medical Sciences		Iran	cross-sectional study	Tehran, Iran	working conditions	This study aimed at investigating the relationship between moral distress and perception of self-efﬁcacy in nurses working in critical care unit afﬁliated to Tehran University of Medical Sciences to identify one of the probable factors related to the level of self-efﬁcacy in nurses as well as providing basic information on the level of perceived self-efﬁcacy among nurses of these units and highli…		The results showed a moderate level of moral distress among Critical care unit nurses in both frequency and intensity.	Moral distress, in addition to absenteeism and desire to resign and leave the profession, causes a decrease in quality of care provided to patients, conﬂicts among coworkers, and their reluctance in taking care of patients. In this study, a negative signiﬁcant relationship was observed between moral distress and self-efﬁciency of nurses.	This study was conducted in small population of nurse’s critical care unit	This study showed that there is a signiﬁcant negative relationship between moral distress and the level of perceived self-efﬁcacy i.e., by an increase in moral distress, the level of perceived self-efﬁciency in nurses decreases
26	JA	Intensive Care Unit Registered Nurses' Perceived Barriers Towards VAP Prevention in Southeast Iran: An Observational Study	2020	Research Square?	Tayebe Akafzadeh, Mansoor Arab, Mahlagha Dehgha	Kerman University of Medical Sciences		Iran	cross-sectional study	Kerman, Iran	working conditions	to investigate the intensive care unit registered nurses' perceived barriers towards VAP prevention in southeast Iran.	descriptive-analytical study	The highest mean score of perceived barriers were related to items of "Lack of staff", "Lack of a team-based approach to care and interventions ", and "Lack of support from Management”.	Although Intensive Care Units (ICUs) account for about 5–15% of hospital beds, they account for more than 30% of hospital-acquired infections however organizational factors such as lack of staff and lack of support from management is a percieved barriers for nurses from doing thier job		According to the present study, most of the barriers mentioned were related to organizational factors such as lack of teamwork. One of the major problems of most Kerman hospitals seems to be the shortage of staff. Further studies are needed in Kerman and other cities of Iran to obtain more accurate results
27	JA	Improving the informatics competency of critical care nurses: results of an interventional study in the southeast of Iran	2020	BMC Medical Informatics and Decision Making	Somayeh Jouparinejad1, Golnaz Foroughameri2,3, Reza Khajouei4,5 and Jamileh Farokhzadian			Iran	interventional study	Southeast Iran	training	to evaluate the impact of a training program on NI competency of critical care nurses	participants randomly assigned to intervention and control groups. In the intervention group A three-day workshop was held in 3 weeks (an eight- hour session on a day) in the informatics center located in Kerman University of Medical Sciences, with an ad- equate number of personal computers and internet ac- cess. It can be said that nurses’ NI competency is a determinant factor in successful appl…	the NI competency and its dimensions in the intervention group significantly increased with a large effect size compared with the control group	Nurses are expected to equip with NI competency for providing patient-centered evidence-based care. Therefore, it is important and necessary to improve nurses’ NI competency through educational programs for effective using of Health Information Technology. However, there is no formal education to improve nurses’ NI competency.	limited training time, self reported tool to assess NI competency, social desirability bias	This project could significantly improve critical care nurses’ NI competency and its dimensions. Recently, the need to continue NI competency development has been recognized by national and international healthcare sys- tem and the nursing community.
28	JA	Hand hygiene compliance before and after wearing gloves among intensive care unit nurses in Iran	2016	American Journal of Infection Control	Azam Ghorbani MSN, Leila Sadeghi, Akram Shahrokhi PhD	Qazvin University of Medical Sciences,Tabriz University ofMedical Sciences		Iran	observational study	Tabriz, Iran	performance appraisal	to measure hand hygiene compliance based on before-and-after wearing of gloves among ICU nurses in the hospitals of Tabriz, Iran	Observational study and data collected through the Hand Hygiene Observation Tool questionnaire	The results show that hand hygiene compliance before wearing gloves is poor among nurses who work in intensive care units (14.8%).(85.2%) nurses did not perform this infection control hygiene. After gloves (56.6%) of nurses performing hand hygiene through handwashing with soap and water or using an alcohol- based handrub solution.	Overall, the nurses’ hand hygiene performance rate was 14.8% before wearing gloves, demonstrating a poor performance rate among nurses before contact with patients. Hand hygiene performance rate after the removal of gloves was significantly higher than before wearing them (P < .05) (Table		The results indicate that hand hygiene compliance was poor
29	JA	Identifying medication errors in neonatal intensive care units: a two-center study	2019	BMC Pediatrics	Kaveh Eslami1, Fateme Aletayeb2, Seyyed Mohammad Hassan Aletayeb3,4*, Leila Kouti1 and Amir Kamal Hardani			Iran	descriptive cross-sectional study was	Ahvaz, southwest of Iran	performance	to assess the types and frequency of medication errors in our NICUs (neonatal intensive care units)		Collectively, 116 neonates (74.8%) experienced at least one medication error. Term neonates and preterm neonates experienced 125 and 384 medication errors, respectively. The most frequent medication errors were wrong dosage by physicians in prescription phase [WU1] (142 errors; 28%) and not administering medication by nurse in administration phase (146 errors; 29%).	Since about 3/4 of the hospitalized neonates have experienced medication errors, effective in- terventions are needed.The frequency of failing to administer the medication by nurses was 29%, which indicates the relatively high rate of this type of error.The present study showed that 57 and 43% of medication errors were made by doctors and nurses respectively;The reasons for such a great number of…		The most frequent medication errors were wrong dosage and not administering the medication to patient, and on the quality of prescribing, lack of time and/or date of order was the most frequent one. Medication errors happened more frequently in preterm neonates (P < 0.001). We think that using computerized physician order entry (CPOE) system and increasing the nurse-to-patient ratio can reduce th…
30	JA	Improving Intravenous Medication Administration and Reducing Medication Errors Among Critical Care Nurses at Jordan University Hospital	2019	Journal of Bioscience and Applied Research	Mahmoud Abdul Hameed Shahin	Al-Ghad International Colleges for Applied Medical Sciences, KSA DOI:		Jordan	quasi-experimental,	Jordan University Hospital (pretest:	performance	The study aimed to identify the types and number of intravenous medication errors committed by nurses in the ICUs and to evaluate the effect of implementing a bundle of instructional interventions on the frequency of these medication errors at Jordan University Hospital.	A pretest-posttest, quasi-experimental, the observational design was used	Half of the observed medication errors were identified in the surgical ICU. Intravenous medication errors observed during the day shift were significantly higher in number than those in the night shift.Most medication errors were not reported officially using incident reports. Based on the category of the intravenous medication error, ‘wrong medication rate’ followed by ‘wrong medication time’, a…	82.2% of nurses interviewed due to committing medication errors reported that they had received previous education about medication handling and administration; a significant reduction in the number of medication errors was noted after the implementation of a bundle of interventions (p=0.000). it was found that most medication errors were not reported officially using incident reports. Most nurse…		An ongoing surveillance system is required to monitor intravenous medication errors and to know the causes to find a solution to further decrease them and their consequences. Also, all nurses should receive an intensive specialized evidence-based educational program about medication handling, utilizing clinical training, and frequent reminding
31	JA	Evaluating the Alarm Fatigue and its Associated Factors among Clinicians in Critical Care Units	2020	European Journal of Clinical Medicine	Hadia Bourji, Hala Sabbah, Ahmad Al’Jamil, Rania Khamis, Sanaa Sabbah, Nabil Droubi, and Ibtissam Sabbah	Lebanese University, Saida, Lebanon		Lebanon	cross-sectional study	Lebanon	working environment	to evaluate the alarm fatigue in healthcare providers (nurses or physicians) along with its associated factors in critical care settings using a valid and reliable instrument.	cross sectional survey	Headache (84.0%) and insomnia (78.9%) were the predominant declared symptoms, whereas stress was reported by 74.8 % of the study participants (Table	inspite of longer residence time at intensive healthcare unit, physicians and nurses show similar trend reaction to alarm fatigue. Physicians score slightly higher alarm fatigue than nurses. Non-actionable alarms occurred frequently and associated to alarm fatigue.	For instance, staff education, equipment (hardware and software) developments, implementation of more effective clinical protocols or guidelines, and using a valid instrument in assessing alarm fatigue all tackle the causes and effects of AF.	An ongoing surveillance system is required to monitor intravenous medication errors and to know the causes to find a solution to further decrease them and their consequences. Also, all nurses should receive an intensive specialized evidence-based educational program about medication handling, utilizing clinical training, and frequent reminding
32	JA	Predictors of Moral Distress among Jordanian Critical Care Nurses	2013	International Journal of Nursing Science	Rabia Allari1, Fathieh Abu-Moghli	The University of Jordan, Faculty of Nursing		Jordan	quantitative descriptive design/cross sectional	Jordan	working conditions/environment	This study aims at examining the ability of selected demographic (age, gender, education, years of professional experience, and employment years in the same hospital) and variables related to the nurses perception of hospital ethical climate (peers, patients, managers, hospitals administration, and physicians) in predicting the level of moral distress among critical care nurses in Jordan.		Factors constituting the hospital ethical climate and demographic characteristics revealed no ability to predict moral distress. However, moral distress was found to be a common encounter among Jordanian nurses though they are not familiar with the term which implies that solutions to relieve their distress are unexplored.	moral distress was found to be a common encounter among Jordanian nurses though they are not familiar with the term which implies that solutions to relieve their distress are unexplored.		The findings of this study may assist hospitals and nurse managers in identifying factors contributing to moral distress from the nurses' perspective, and assist in planning and implementing strategies to reduce moral distress among nurses in critical care units and consequently improving the quality of care.
33	JA	Exploring the Competency of the Jordanian Intensive Care Nurses towards Endotracheal Tube and Oral Care Practices for Mechanically Ventilated Patients: An Observational Study	2012	Global Journal of Health Science	Abdul-Monim Batiha1, Ibrahim Bashaireh1, Mohammed AlBashtawy 2 & Sami Shennaq	Philadelphia University, Jordan, AL al-Bayt University, Jordan		Jordan	observational study	Jordan	performance appraisal	to explore endotracheal tube and oral care practices for mechanically ventilated patients of Jordanian intensive care nurses, and to study Jordanian intensive care nurses' practices during, prior to, and post endotracheal tube and oral care for mechanically ventilated patients.	Non- participant structured observational design	The findings show that nurses different in their oral care practices; did not follow American Association of Critical Care Nurses recommendations; and therefore delivered lower-quality oral care than predictable. Important inconsistencies were observed in the nurses’ hyperoxygenation, respiratory assessment techniques and infection control practices	Despite evidence of best practice and guideline, nurses were often not adhering to the recommendations and consequently need continuous eduction related to evidence base and care protocol. Nurses are also in need for clinical practice to improve knowledge and skill and proficiency.	limitations of obersvational study design	Nurses did not implement the latest evidence as reported by recommendations for ETT and oral care (Scott & Vollman, 2011) and CDC recommendations (CDC, 2004) in their current practice. Therefore intensive care nurses should take educational intervention regarding ETT and oral care and use standardized oral care protocols to decrease VAP incidence rate on their units. The results of this study rai…
34	JA	MEASURING KNOWLEDGE OF JORDANIAN NURSES WORKING IN CRITICAL CARE UNITS TOWARD STROKE PATIENTS	2020	World Science	Eslam Abd Alkreem Allsassmah		University of Jordan, Amman, Jordan	Jordan	cross-sectional study	Jordan	training/evaluation	his study aimed at measuring the knowledge of Jordanian nurses working in critical care units toward stroke patients.	This cross-sectional study used the descriptive approach	The nurses in this study exhibited poor knowledge on the study scales. There were statistically significant differences among nurses according to the type of hospital on the one scales (P< .05). There is a negative relationship between the knowledge and years of nursing practicein ER or ICU	As the direct care givers nurses were found to have unsatisfactory knowledge regarding stroke beyond its common sign and symptoms and especially lack knowledge in managing stroke.		The measures of knowledge among the nurses in critical care units in the Jordanian hospitals towards stroke patients seem to be highly poor. Nurses in critical care units seem to have acceptable information, but inadequate to correctly enhance stroke awareness. There is a gap that should be stuffed via planning and implementation of educational and instructional programs focused on hospital nurse…
35	JA	Perception of medication errors among critical care nurses in Jordanian hospitals: Causes and reporting	2018	International Journal of Current Research	Dr. Mahmoud Abdel Hameed A. Shahin, Bakr Khalaf Al Waqfi and Hanadi Husni	Al-Ghad International Colleges for Applied Health Sciences		Jordan	cross-sectional study	Jordan	performance	To describe nurses' perceptions about medication errors, the percentage of reporting, what constitutes as a medication error, causes of medication error, what is reportable and what barriers to reporting exists.	descriptove cross sectional self report survey	surveyed nurses had different perceptions of medication errors. Estimated average of medication errors reported to nursing managers using incident reports was about 61%. 68% of nurses believed that medication errors should be shared with the physicians and 57% believed that formal incident reports should be filled. failure of them to report an incident was largely because they did not think the e…	medication errors indicate a defect in the healthcare system and training of professionals. Open communication channels should be established between nurses and their managers in order to enhance medication error reporting.		Reporting medication errors should be recognized as opportunities for improvement rather than means for penalty. Eductaional courses in medication handling should be included in nursing undergraduate curriculum.
36	JA	Job stressors and social support behaviors: Comparing intensive care units to wards in Jordan	2009	contemporary nurse	Majid T Maryyan	Hashemite University Zarqa Jordan		Jordan	cross-sectional study	Jordan	working conditions	This study explored differences between Intensive Care Units (ICUs) and wards in regard to Jordanian nurses’ job stressors and social support behaviors as well as predictors of the two concepts.	quantitative research design using a survey method was used	Stressors in ICUs were higher than those in wards. The ICUs scored higher than wards in ‘conflict with physicians’ subscale of NSS. The ICUs scored higher than wards in ‘emotional support’ and ‘tangible assistance’ subscales of ISSB. Shift worked, model of nursing care, and level of education predicted nurses’ job stressors in ICUs and wards. ‘Model of nursing care’ was a shared predictor of soci…	The ICUs scored higher than wards in ‘conflict with physicians’ subscale of NSS. The ICUs scored higher than wards in ‘emotional support’ and ‘tangible assistance’ subscales of ISSB (inventory of social support behaviors).	The sample of clinical settings in this study was not sufficient, thus the results may not begeneralized to the whole population.	High job stressors and low social support behaviors were evidenced in Jordan. Job stressors were higher in ICUs than those in wards, thus more social support behaviors should be provided to nurses in ICUs.
37	JA	Physical therapy practice in intensive care units in Jordanianhospitals: A national survey	2018	Physiotherapy Research International	Saad Al-Nassan 1, Faris Alshammari 1, Shaden Al-Bostanji 1, Zaid Modhi Mansour 1, Mohannad Hawamdeh	Faculty of Allied Health Sciences, Hashemite University Zarqa Jordan		Jordan	cross-sectional study	Jordan	staffing/training	to determine the current status of physical therapy practice in the ICUs in four different sectors of Jorda-nian hospitals. Practitioner demographics, ICU staffing patterns,methods of training for ICU practice, and barriers to providing physicaltherapy services were identified through this survey results	online survey	Thirty‐six percent of participants hadmore than 10 years of experience in physical therapy, and 26% had less than 1 year ofexperience in the intensive care practice. Staffing of physical therapists working inICUs relative to the total ICU beds was the highest in public hospitals compared withother hospital sectors. Among all participants, only 4% had received specialized post-graduate ICU trainin…	Defined in terms of the total number of physical therapists relative tothe total number of beds in a hospital or to the total number of ICUbeds and reported as medians. Staffingwas 0.04 (0.03–0.09) for the hospital and 0.1 (0.03–0.21) for theICU (p< 0.05). Public hospitals had the highest staffing of physicaltherapists in relation to hospital beds (0.09 [0.08–0.17]), being signifi-cantly higher t…	low response rate	The study showed the main barriers to ICU physical therapy practice in Jordan. There is a need for well‐structured strategies to overcome these barriers to help improve the delivery of physical therapy services in Jordan.
38	JA	Knowledge level of nurses in Jordanon ventilator-associated pneumonia and preventive measures	2016	Nursing in Critical Care	Zeinab M. Hassan, Moayad A Wahsheh	Hashemite University		Jordan	Pre- and post-intervention observational study.	ICUs in Jordan	evaluation	To identify the level of nurses’ knowledge of ventilator-associated pneumonia and prevention measures before an educational programme, identify the level of nurses’knowledge on ventilator-associated pneumonia and prevention post an educational programme and identify the reasons for not applying ventilator-associated pneumonia preventionmeasures among nurses in Jordan	Pre- and post-intervention observational study.	More than three-quarters of nurses had a low knowledge level regarding pathophysiology, risk factors and ventilator-associated pneumonia preventative measures. Nursesshowed signiﬁcant improvements in mean scores on the knowledge level of ventilator-associated pneumonia and prevention measures after an educational programme (p<0.05).The main reasons for not applying prevention measures were the la…	ICU nurses' knowledge levels are inadequate and The current study shows the followingbarriers for practicing VAP evidence-basedguideline: lack of time, no VAP protocolin the unit and disagreement with theproposed strategy associated with a poorknowledge level of VAP guideline amongnurses in Jordan.	singlegroup/pre– post design, self report questionnaire, internal validity	Health education programmes about ventilator-associated pneumonia must be conducted among nurses in Jordan through continuous education
39	EDITORIAL	Critical Care Concepts in IRAN During the Last Decades	2016	ARCHIVES OF CRITICAL CARE MEDICINE	Mehran Kouchek	Shahid Beheshti University of Medical Sciences, Tehran		Iran	editorial	Iran	training	Offer opinion on the critical care concepts in Iran over the past decade	editorial	Critical care concepts in Iran changed over the ast 30 years not just in practice but also in policy. Two decades ago specific training program for Anesthesiologists and Internists was developed.	Now in the third decade, it is a great honor and plea_x0002_sure that the country has its first group of Subspecialists (not just fellowships) of intensive care unit, the Iranian society of critical care with almost 100 members, the na_x0002_tional board examination of critical care medicine and fi_x0002_nalized ICU nursing Curriculum for training of several spe_x0002_cial nurses for ICUs being a…
40	JA	Effectiveness of an Educational Program on Nurses’ Knowledge and Practices Concerning Nursing Care for Critically – Ill Patients at Critical Care Units in Misan Governorate Hospitals	2020	Medico-legal Update	Aqeel Azeez Arrar1 , Suad J. Mohammed	College of Nursing/ University of Misan, Iraq College of Nursing/ University of Baghdad		Iraq	quasi-experimental	Maysan, Iraq	appraisal	The study aim to evaluate the nurses’ knowledge and practices concerning nursing care for critically – ill patients at critical care units, and to construction of educational program.	A quasi- experimental design was used to achieve the aims of this study, with the application of pre and post_x0002_test approach for both study	The findings of the present study show that nurses’ knowledge and practices were in moderate level at pre test regarding the nursing care for critically – ill patients at critical care units in Misan governorate hospitals	Illustrated from this study not all intensive care unit nurses were trained adequately on the nursing care guide in the intensive care unit approved by the Iraqi Ministry of Health		The findings of the present study show that nurses’ knowledge and practices were in moderate level at pre test regarding the nursing care for critically – ill patients at critical care units in Misan governorate hospitals
41	JA	KNOWLEDGE AND PRACTICE OF STANDARD PRECAUTIONS AMONG NEONATAL INTENSIVE CARE UNIT HEALTHCARE WORKERS OF MISURATA TEACHING HOSPITAL, LIBYA	2016		Abdelazeem A. M.,1 Maryem E. Ismail, 2 Asmaa I. Mostafa3	Faculty of Medicine, Zagazig University, Egypt Faculty of Medicine, Misurata University, Libya Cairo University, Egypt.		Libya	descriptive cross-sectional study	Libya	performance evaluation	To assess the knowledge and prac_x0002_tice of standard precautions among neonatal intensive care unit (NICU) healthcare workers in Misurata teaching hospital		only 21.4% of surveyed HCW received infection control training. The overall mean knowledge score toward standard precautions is 68.4%, but mean practice score is 47.4%. And all scores are significantly lower among those who were non-trained. 89.3% of staff had good awareness in hand hygiene moments, 53.6% aware of hand washing steps, but only 32.1% actually practiced it right.	There is inadequate knowledge and poor compliance with standard precautions of infection control among NICU health-care staff in Libya. The knowledge and practice scores were significantly higher among those who had received infection control training		A disconnect existed between knowledge and practice, inspite of having high knowledge about some IC standard precautions, their practices didn’t reach satisfactory level. It is very important to develop infection control policy and protocols that strengthen the training of HCW in standard precautions to improve not only their knowledge but also their practice.
42	JA	An Evaluation of the Intensive Care Unit Resources and Utilization in Two Governmental Hospitals in Tripoli, Libya	2019	Al-Mukhtar Journal of Sciences	Ahmed Atia, Abdulsalam Ashur, Hosam Elmahmoudi, Ahmed Abired, Nafisa Bkhait	Faculty of Medical technology, Tripoli University, Tripoli Higher Institute for Medical Professions University of Tripoli Alahlia		Libya	retrospective observational study	Tripoli, Libya	Staffing, resources/working environment	to statistically compare the ICU capacity and the number of ICU admissions between the two largest Medical centers in the city of Tripoli, Libya.	retrospective observational study	Results showed shortage of beds and resources like ventilators in both ICUs but nursing staff was sufficient to take care of the admitted patients. over all, In the medical ICU there were 4 ICU beds, 4 available functional monitors, 4 functinal available MV, 5 adminissions and 13 ICU nurses. On the other hand the surgical ICU had 4 ICU beds, 5 monitors, 5 MV, 13 admissions and 15 nurses. Further …	Results showed shortage of beds and resources like ventilators in both ICUs but nursing staff was sufficient to take care of the admitted patients. over all, In the medical ICU there were 4 ICU beds, 4 available functional monitors, 4 functional available MV, 5 admissions and 13 ICU nurses. On the other hand the surgical ICU had 4 ICU beds, 5 monitors, 5 MV, 13 admissions and 15 nurses. It was co…	retrospec_x0002_tive nature with the consequence that it could not provide the same level of evidence as a prospective survey.	Critical care remains an ignored zone of health care system in this setting. A large number of patients with possibly treatable situations are still not having access to such services.
43	JA	National estimates of critical care capacity in 54 African countries	2020	medRxiv	Jessica Craig, Erta Kalanxhi, Stephanie Hauck			Egypt, Morocco, Libya	literature review	Africa	staffing	To better understand critical care capacity across the continent, we compiled data on number of ICU beds, number of ventilators, and number of physician anesthesia providers (PAP) and non-PAP, among other datapoints, for 54 African countries	Data was compiled from a variety of resources including World Bank databases, local and international news media, government reports, local healthcare workers, and published scientific literature.	Overall, data on number of physicians, hospital beds, and ICU beds were available for over 90% of countries. Data on number of ventilators, number of physician anesthesia providers (PAP) and non_x0002_PAP were available for 46 (85%), 47 (87%) and 37 (69%) countries, respectively	National estimates of critical care capacity in 54 African countries- Physician anesthesia provider (2015/16) Morocco – 650 Libya – 330 Egypt - 550	Where possible, it was attempted to cross-check our data with multiple sources. In addition, for several countries, we were unable to identify various data points. Despite these limitations, this database on African critical care capacity is the most comprehensive available to our knowledge	Overall, the availability of hospital beds, physicians, ICU beds, ventilators, and anesthesia providers in 54 African countries is far below the capacities of other countries where the demand from COVID-19 has exceeded existing resources. As expected, there is particularly limited critical care capacity in low and lower middle-income African countries
44	JA	Factors affecting nursing error communication in intensive care units: A qualitative study	2021	Nursing Ethics	Tahereh Najafi Ghezeljeh, Mansoureh Ashghali Farahani and Fatemeh Kafami Ladani	Iran University of Medical Sciences		Iran	qualitative study	Tehran, Iran.	perfomance	to explore factors affecting error communication in intensive care units.	in-depth semi-structured interviews and were analyzed through the conventional content analysis method proposed by Graneheim and Lundman	Factors affecting error communication in intensive care units fell into four main categories, namely the culture of error communication (subcategories were error communication organizational atmosphere, clarity of processes and guidelines, managerial support for nurses, and learning organization), the consequences of errors for nurses and nursing (subcategories were fear over being stigmatized as…	many factors affect error communication, some facilitate and some prohibit it. Organizational factors such as the culture of error communication and the consequences of error communication for the nurse and the patient, as well as individual and professional characteristics, including ethical characteristics and interprofessional relationship, influence this process.	This study was conducted only in two hospitals and hence, its findings may have limited generalizability	Errors confront nurses with ethical challenges and make them assess error consequences and then, communicate or hide them based on the results of their assessments. Health authorities can promote nurses’ error communication through creating a supportive environment for them, developing clear error communication processes and guidelines, and providing them with education about the principles of et…
45	JA	Relationship between Nurses’ Subjective Workload and Occupational Cognitive Failure in Intensive Care Units	2018	J Crit Care Nurs	Mahboubeh Jarahian Mohammady1, Asieh Sedighi2, Tahereh Khaleghdoost2, Ehsan Kazem Nejad3, Nazila Javadi-Pashaki	Guilan University of Medical Sciences, Rasht, Iran		Iran	analystical cross-sectional study	Rasht, Iran	working condition	to determine the relationship between nurses’ Subjective workload and occupational cognitive failure in intensive care units.	standard questionnaires for subjective workload (NASA-TLX) and occupational cognitive failure (OCFQ)	The majority of samples were female (93.2%) with a mean age of 35.85 ± 7.8, married (71%) and undergraduate (92.2%), ICU (71%), Formal employment (64.2%) with an average work record of 12.21 ± 7. 06 years (86.9%). Mean score and standard deviation for subjective workload was 59.95 ± 16.41 and for occupational cognitive failure 70.31 ± 17.06. There was a significant positive correlation between oc…	A statistically positive relation found between subjective workload and occupational cognitive failure in the participants		Considering the relationship between subjective workload and cognitive failure, the patient's safety and eventually the quality of care may be improved by designing strategies to reduce the subjective workload and considering its related factors in the planning of human resources employed in intensive care units.
46	JA	Critical care service in Saudi Arabia	2015	Critical care service in Saudi Arabia	Al-Omari A, Abdelwahed HS, Alansari MA	Alfaisal University		KSA	review	KSA	staffing	To overview the critical care service in Saudi Arabia	review	The MOH provides health services at primary, secondary, and tertiary hospitals. Three different levels of critical care are provided by these hospitals	In primary hospital, staff with no or little ICU training. /The return of highly qualified physicians and surgeons after completion of their postgraduate training in an international academic medical centers lead to the introduction of new treatment modalities, such as bone marrow and liver transplantation and radical cancer surgeries.		Critical care service in KSA has the elements needed for success through its leadership support and manpower. In fact, the performance of many tertiary ICU’s scattered throughout the Kingdom parallels that of many similar units in industrialized countries. Kingdom of Saudi Arabia could form a professional national critical care organization through the SCCS that was needed to establish critical c…
47	JA	The factors influencing burnout and job satisfaction among critical care nurses: a study of Saudi critical care nurses	2016	J Nurs Manag	Alharbi J, Wilson R, Woods C, Usher K.	Health Service Strengthening, University of New England, Armidale, NSW, Australia.		KSA	cross-sectional design	KSA	working environment	The aim of the study was to explore the prevalence of burnout and job satisfaction among Saudi national critical care nurses.	A convenience sample of 150 Saudi national critical care nurses from three hospitals in Hail, Saudi Arabia were included in a cross-sectional survey.	Saudi national critical care registered nurses reported moderate to high levels of burnout in the areas of emotional exhaustion and depersonalisation. Participants also reported a feeling of ambivalence and dissatisfaction with their jobs but were satisfied with the nature of their work.	The results provide clear evidence of the need for nurse managers and policy makers to devise strategies to help nurses better cope with a stressful work environment, thereby also improving job satisfaction among Saudi national critical care nurses.		Saudi national critical care nurses experience moderate to high levels of burnout and low levels of job satisfaction. Burnout is a predictor of job satisfaction for Saudi national critical care nurses.
48	JA	Research experience, interest and perceived barriers of clinical staff working at the Intensive Care Department of a tertiary care academic hospital in Saudi Arabia	2013	Middle East J Anaesthesiol	Al-Dorzi HM, Naidu B, Khokhar S, White D, Arabi YM.			KSA	Survey	KSA	staffing	Promoting clinical research is important considering the shortage of clinical investigators and the increasing need for large multicenter studies. Participation of clinical staff in research is crucial to achieve this goal. Our objective was to assess the research experience and interest of clinical staff working at a tertiary-care intensive care unit (ICU) and explore the perceived research barr…	A written survey was administered to 185 multidisciplinary ICU staff at a 900-bed tertiary-care academic hospital in Riyadh. It consisted of questions/statements on previous research experience, interests and barriers. Responses were either Yes/No answers or graded according to the 5-point Likert scale.	Results: Most (62.8%) staff responded (age = 33.9 +/- 7.2 years, 69.6% females, 76.0% nurses, 10.4% physicians, clinical experience = 7.6 +/- 6.8 years). Fifty (40%) respondents participated in clinical research (physicians 69.2%, nurses 37.9% and respiratory therapists 25%, p = 0.052 ), 42 (33.6%) of them in the current ICU but only 11.2% presented in-person their research projects at national/i…	Same as result		The majority of clinical staff working at a tertiary-care ICU of an academic hospital was interested in conducting research but the lack of time, financial compensation and encouragement were perceived as significant barriers.
49	JA	Improvement critical care patient safety: using nursing staff development strategies, at Saudi Arabia.	2015	Global journal of health science,	Basuni, E. M., & Bayoumi, M. M.	College of Applied Medical Sciences, King Khalid University,		KSA	quasi-experimental	KSA	staffing	This study aimed at using staff development strategies through implementing patient safety educational program that may minimize the medical errors and improve patient outcome in hospital.	The study was carried out using a quasi experimental design. The settings included the intensive care units at General Mohail Hospital and National Mohail Hospital, King Khalid University, Saudi Arabia. The study was conducted from March to June 2012.	The program was implemented on 50 staff nurses in different ICUs. Their age ranged between 25-40 years. Statistically significant relation was revealed between safety climate and job satisfaction among nurses in the study sample (p=0.001). The years of experiences in ICU ranged between one year 11 (16.4) to 10 years 20 (29.8), most of them (68%) were working in variable shift, while 32% were day …	Improvements were observed in safety climate, teamwork climate, and nurse turnover rates on ICUs after implementing a safety program. On the heels of this improvement; nurses’ total knowledge, skills and attitude were enhanced regarding patient safety dimensions.		Continuous educational program for ICUs nursing staff through organized in-service training is needed to increase their knowledge and skills about the importance of improving patient safety measure. Emphasizing on effective collaborative system also will improve patient safety measures in ICUS.
50	JA	Healthy work environments are critical for nurse job satisfaction: implications for Oman	2019	International nursing review	Alaa Albashayreh RN, MSN,Sulaiman D. Al Sabei RN, PhD,Omar M. Al-Rawajfah RN, PhD,Huda Al-Awaisi RN, PhD	University of Iowa,		Oman	cross-sectional study	Oman	staffing	To (1) examine the level and variability of nurse work environment and job satisfaction and (2) explore how nurse job satisfaction in tertiary hospitals in Oman is influenced by the nurses' characteristics and work environment.	We used a cross-sectional descriptive design employing a sample of 454 local and expatriate nurses who responded to a self-administered questionnaire.	The work environment was favourable, and it positively correlated with job satisfaction. Nationality, education, hospital type, staffing, resources and participation in hospital affairs were significant predictors of nurse job satisfaction. The greatest amount of variation in nurse job satisfaction was explained by the work environment.	To enhance nurse work environment and job satisfaction in Oman and the Middle East, nurse and health leaders need to consider developing work and professional regulations and adopting policies to promote staffing, resources, wages, and benefits for nurses and encourage their promotion and career advancement; and foster nurse participation in hospital affairs.	・The study employed a convenient sample which yielded only a 39.5% response rate increasing the chance that response bias may have occurred. ・Recruited both local and expatriate nurses, there may have been differences between respondents' characteristics compared to the study population, limiting generalizability of our findings.	The influence of work environment on nurse job satisfaction is greater than nurse characteristics and hospital and unit types. Enhancing nurse participation in hospital affairs and providing adequate staffing and resources are central means of establishing healthy work environments, which is an auspicious, cost-effective strategy for satisfying, and therefore, retaining nurses.
51	JA	A national survey of critical care services in hospitals accredited for training in a lower-middle income country: Pakistan	2020	Pakistan. Journal of critical care	Hashmi, M., Taqi, A., Memon, M. I., Ali, S. M., Khaskheli, S., Sheharyar, M., Hayat, M., Shiekh, M., Kodippily, C., Gamage, D., Dondorp, A. M., Haniffa, R., & Beane, A.	Ziauddin University		Pakistan	cross-sectional study	Pakistan	training	To describe the extent and variation of critical care services in Pakistan.	A cross-sectional survey was conducted in all intensive care units (ICUs) recognised for postgraduate training to determine administration, infrastructure, equipment, staffing, and training.	There were 151 hospitals recognised for training, providing 2166 ICU beds and 1473 ventilators. Regional distribution of ICU beds per 100,000 population ranged from 1.0 in Sindh to none in Gilgit Baltistan (median 0.7). A senior clinician trained in critical care was available in 19 (12.1%) of units. One-to-one nurse-to-bed ratio during the day was available in 84 (53.5%) of units, dropping to 75…	Same as result	This survey only approached institutions recognised for specialist training. Consequently. the number of ICU beds per 100,000 population is underestimated. A recent multicountry snapshot of critical care bed availability, to which Pakistan contributed, reported a national average in Pakistan of 1.3 beds per 100,000 population. However, such estimates included units which may have no recognised af…	Pakistan has an established network of critical care facilities with access to basic equipment, but inequalities in its distribution. Investment in critical care training for doctors and nurses is needed.
52	JA	The health workforce crisis in Pakistan: a critical review and the way forward.	2014	World health & population,	Abdullah, M. A., Mukhtar, F., Wazir, S., Gilani, I., Gorar, Z., & Shaikh, B. T.	Shifa College of Medicine, Islamabad.		Pakistan	literature review	Pakistan	staffing	To look into the health workforce crisis in Pakistan. Review of literature was carried out to attain a better understanding of this problem with a general focus on developing countries and a special focus on Pakistan	A literature search was conducted through MEDLINE®, using the keywords “human resources for health, health workforce crisis, Pakistan and developing countries.” Moreover, using Google Scholar™, a few key publications were consulted. The bibliographies retrieved through PubMed and the reports were then searched for further references.	Pakistan has 160,289 doctors, 12,544 dentists, 82,119 nurses, 29,000 midwives, 13,678 lady health visitors (LHVs), and 32,511 pharmacists, as reported by the Economic Survey of Pakistan 2013–2014 (Ministry of Finance 2014). However, according to international standards, there should be two physicians per 1,000 population, one dentist per 1,000 population, four nurses to one doctor and one pharmac…		There is no central database that could provide statistical figures about the health workforce. Figures are available from professional regulatory bodies such as the Pakistan Medical and Dental Council, Pakistan Nursing Council etc. These figures cannot tell us who is where. More so, it is not possible to locate whether the personnel are in the country or outside – alive or dead.	HRH has been a neglected component of health planning in Pakistan. There is a need to develop a reliable information system to collect data on the health workforce for strategic planning and decision-making. Such an approach may resolve the issues of inequitable distribution and deployment across the provinces. Moreover, this system can establish a database of training and refresher courses for v…
53	JA	A cross-sectional survey of essential surgical capacity in Somalia	2014	BMJ open	Elkheir, N., Sharma, A., Cherian, M., Saleh, O. A., Everard, M., Popal, G. R., & Ibrahim, A. A.			Somalia	cross-sectional study	Somalia	working environment	To assess life-saving and disability-preventing surgical services (including emergency, trauma, obstetrics, anaesthesia) of health facilities in Somalia and to assist in the planning of strategies for strengthening surgical care systems.	The WHO Tool for Situational Analysis to Assess Emergency and Essential Surgical Care was employed to capture a health facility's capacity to deliver surgical and anaesthesia services by investigating four categories of data: infrastructure, human resources, interventions available and equipment.	The 14 facilities surveyed in Somalia represent 10 of the 18 The facilities serve an average patient population of 331 250 people, and 12 of the 14 identify as hospitals. While major surgical procedures were provided at many facilities (caesarean section, laparotomy, appendicectomy, etc), only 22% had fully available oxygen access, 50% fully available electricity and less than 30% had any managem…		It provides only a brief overview of the capacity for surgical care and cannot be used for detailed programme planning. Although not every first-referral health facility in Somalia was surveyed, the majority identified by the MoH and WHO Somalia did reply and this allows a credible insight into the surgical capacity of the country.	According to the results of the WHO Tool for Situational Analysis to Assess Emergency and Essential Surgical Care survey, there exist significant gaps in the capacity of emergency and essential surgical services in Somalia including inadequacies in essential equipment, service provision and infrastructure. The information provided by the WHO tool can serve as a basis for evidence-based decisions …
54	JA	Review, Challenges of providing healthcare worker education and training in protracted conflict: a focus on non-government controlled areas in north west Syria	2020	Conflict and health,	Bdaiwi, Y., Rayes, D., Sabouni, A., Murad, L., Fouad, F., Zakaria, W., Hariri, M., Ekzayez, A., Tarakji, A., & Abbara, A.			Syria	literature review	Syria	training	For the purposes of this manuscript, the term non-physician HCWs is used to describe allied health professionals including physiotherapists, nurses, specialist nurses (e.g. neonatal, dialysis,) pharmacists, midwives, dentists, paramedics and emergency or anaesthetic technicians; the term physician HCW refers to doctors	A desk-based literature review of available academic and grey literature was conducted exploring the undergraduate education and postgraduate training of healthcare workers including both formal and informal initiatives.The websites of NGOs (non-governmental organisations) which are known to provide education opportunities to HCWs was searched.Brief interviews were conducted to solicit clarificat…				Challenges faced in delivering HCW education and training will affect the numbers, skills and distribution of HCWs in north west Syria both now and in the post-conflict phase. Improved coordination by all stakeholders with a medium and longer-term strategy that is implementable in the current context is needed. This requires sufficient and sustained investment from multilateral organizations, suc…
